# Supplementary material for: Antibiotic Prescribing Patterns in Ghana, Uganda, Zambia and Tanzania Hospitals: Results from the Global Point Prevalence Survey (G-PPS) on Antimicrobial Use and Stewardship Interventions Implemented
Source: Antibiotics (Basel). 2021 Sep 17;10(9):1122. doi: 10.3390/antibiotics10091122 (PMC8469030; doi:10.3390/antibiotics10091122)
Supplement: Supplementary file 1 [file antibiotics-10-01122-s001.zip]

Archive with 1 entries (1 files):
- antibiotics-1332634-SI.pdf
